# Supplementary material for: Neurofilament light increases over time in severe COVID-19 and is associated with delirium
Source: Brain Commun. 2022 Jul 26;4(4):fcac195. doi: 10.1093/braincomms/fcac195 (PMC9351727; doi:10.1093/braincomms/fcac195)
Supplement: fcac195_Supplementary_Data [file fcac195_supplementary_data.zip]

Archive with 6 entries (6 files):
- Supplementary_material  AmsterdamUMC COVID-19 Biobank Investigators.pdf
- Supplementary_material_statistical_models.docx
- Supplementary figures and legends_Smeele et al_NfL in COVID_12-07-2022.pdf
- Supplementary_Figure 1.png
- Supplementary_Figure 2.png
- Supplementary_Figure 3.png
